# Supplementary material for: Mid-Infrared Photothermal Spectroscopy for the Detection of Caffeine in Beverages
Source: Sensors (Basel). 2024 Mar 20;24(6):1974. doi: 10.3390/s24061974 (PMC10975067; doi:10.3390/s24061974)
Supplement: Supplementary file 1 [file sensors-24-01974-s001.zip]

Archive with 1 entries (1 files):
- sensors-2892092-supplementary.pdf
